# Supplementary material for: Causes of and Alternatives to Medication for Behaviours That Challenge in People with Intellectual Disabilities: Direct Care Providers’ Perspectives
Source: Int J Environ Res Public Health. 2022 Aug 13;19(16):9988. doi: 10.3390/ijerph19169988 (PMC9408416; doi:10.3390/ijerph19169988)
Supplement: Supplementary file 1 [file ijerph-19-09988-s001.zip]

Archive with 1 entries (1 files):
- ijerph-1800601-supplementary.pdf
